# Supplementary material for: Over-the-Counter Sale of Antibiotics in India: A Qualitative Study of Providers’ Perspectives across Two States
Source: Antibiotics (Basel). 2021 Sep 17;10(9):1123. doi: 10.3390/antibiotics10091123 (PMC8472180; doi:10.3390/antibiotics10091123)
Supplement: Supplementary file 1 [file antibiotics-10-01123-s001.zip]

Archive with 1 entries (1 files):
- antibiotics-1339909-supplementary.pdf
